# Supplementary material for: Could the Combination of eGFR and mGPS Facilitate the Differential Diagnosis of Age-Related Renal Decline from Diseases? A Large Study on the Population of Western Sicily
Source: J Clin Med. 2023 Nov 28;12(23):7352. doi: 10.3390/jcm12237352 (PMC10707716; doi:10.3390/jcm12237352)
Supplement: Supplementary file 1 [file jcm-12-07352-s001.zip]

Archive with 1 entries (1 files):
- jcm-2730823-supplementary.pdf
